# Supplementary material for: Diallel Analysis of Wheat Resistance to Fusarium Head Blight and Mycotoxin Accumulation under Conditions of Artificial Inoculation and Natural Infection
Source: Plants (Basel). 2024 Apr 3;13(7):1022. doi: 10.3390/plants13071022 (PMC11013806; doi:10.3390/plants13071022)
Supplement: Supplementary file 1 [file plants-13-01022-s001.zip › Table S3.xlsx]

## Sheet: List1
Table S3. Plant height (cm) and number of days to heading in 36 wheat genotypes under the conditions of natural infection
Genotype	Cross code	Plant height	Number of days to heading
Bc Renata	P1	104	135
Bc Renata × Marina	1/2	103.167	133.833
Bc Renata × Bc 6121/09	1/3	105.167	134.667
Bc Renata × Fr1E1_4	1/4	103.5	133.833
Bc Renata × 20812.2.8	1/5	116.5	135
Bc Renata × Tina	1/6	102.333	134.333
Bc Renata × Golubica	1/7	103.167	134
Bc Renata × Lela	1/8	99.8333	131.833
Marina	P2	79.8333	136.5
Marina × Bc 6121/09	2/3	88.1667	137.667
Marina × Fr1E1_4	2/4	95	135
Marina × 20812.2.8	2/5	108.833	135.667
Marina × Tina	2/6	86.6667	133.833
Marina × Golubica	2/7	86.1667	135
Marina × Lela	2/8	83.8333	133.333
Bc 6121/09	P3	86.3333	140.833
Bc 6121/09 × Fr1E1_4	3/4	94	136.667
Bc 6121/09 × 20812.2.8	3/5	106.833	137.833
Bc 6121/09 × Tina	3/6	86.8333	135.667
Bc 6121/09 × Golubica	3/7	85.8333	135.667
Bc 6121/09 × Lela	3/8	84.8333	135
Fr1E1_4	P4	85.8333	135.333
Fr1E1_4 × 20812.2.8	4/5	103.667	135
Fr1E1_4 × Tina	4/6	94.5	134.667
Fr1E1_4 × Golubica	4/7	96	133.167
Fr1E1_4 × Lela	4/8	93.1667	133
20812.2.8	P5	112.5	137.833
20812.2.8 × Tina	5/6	106.167	134.667
20812.2.8 × Golubica	5/7	108.167	135
20812.2.8 × Lela	5/8	104.333	134.667
Tina	P6	81.6667	133.833
Tina × Golubica	6/7	84.8333	133.833
Tina × Lela	6/8	81.6667	133.333
Golubica	P7	79.8333	135
Golubica × Lela	7/8	78.5	133.833
Lela	P8	72.3333	134.167
Mean		94.2778	134.958
LSD (0.05)		3.15105	1.35982
LSD (0.01)		4.16915	1.79918
