# Supplementary material for: Diallel Analysis of Wheat Resistance to Fusarium Head Blight and Mycotoxin Accumulation under Conditions of Artificial Inoculation and Natural Infection
Source: Plants (Basel). 2024 Apr 3;13(7):1022. doi: 10.3390/plants13071022 (PMC11013806; doi:10.3390/plants13071022)
Supplement: Supplementary file 1 [file plants-13-01022-s001.zip › Table S1.xlsx]

## Sheet: SCA VRI FDK DON ZEA art
Table S1. Mean values, specific combining ability (SCA), and heterosis compared to the parental mean (mid parent heterosis = MPH) and to the more resistant parent (better parent heterosis = BPH) for Visual rating index (VRI), Percentage of Fusarium damaged kernels (FDK), DON content and ZEN content of F1 crosses under the conditions of artificial inoculation
Cross	Cross code	VRI (%)					FDK (%)					DON (μg kg-1)					ZEN (μg kg-1)
		Mean	SCA	MPH	BPH		Mean	SCA	MPH	BPH		Mean	SCA	MPH	BPH		Mean	SCA	MPH	BPH
Bc Renata × Marina	1/2	25.04	-2.42	-8.99	13.78**		20.71	0.04	-8.57*	9.23*		4356	-1288	-2997**	2024		20.06	-22.2	-66.88**	13.43
Bc Renata × Bc 6121/09	1/3	14.46	1.71	2.05	3.2		10.61	-1.74	-5.92	-0.87		3342	-660	-1531	1011		10.14	3.7	-8.33	3.51
Bc Renata × Fr1E1_4	1/4	7.18	2.63	-3.25	-2.42		7.62	0.04	-8.70*	-3.86		2727	671	-482	395		6.78	14.8	-6.16	0.15
Bc Renata × 20812.2.8	1/5	4.5	7.59*	-1.59	3.58		3.02	4.59	-3.54	1.38		774	1222	-609	339		1.71	23.3	-2.87	-0.81
Bc Renata × Tina	1/6	18.18	-3.64	-10.49*	6.92		8.71	-5.26*	-14.39**	-2.77		2975	-787	-2175*	644		8.26	-19.1	-45.08*	1.63
Bc Renata × Golubica	1/7	12.45	-14.68**	-25.79**	1.19		4.54	-10.95**	-23.58**	-6.94		2583	-1570*	-3672**	252		6.57	-38.1**	-94.19**	-0.06
Bc Renata × Lela	1/8	6.08	-5.65	-12.35*	-5.19		4.56	-5.57*	-13.80**	-6.92		1485	-1286	-2556*	-846		6.22	-12.5	-27.21	-0.41
Marina × Bc 6121/09	2/3	40.13	3.94	4.95	26.56**		28.58	-2.50	-5.76	6.99		9904	742	10	2490*		58.87	-8.2	-39.90*	28.56
Marina × Fr1E1_4	2/4	28.04	0.06	-5.16	18.44**		22.78	-3.53	-11.33**	1.63		7306	90	-925	3219**		35.42	-17.2	-57.83**	16.16
Marina × 20812.2.8	2/5	10.98	-9.36**	-17.88**	10.06*		12.07	-5.09	-12.30**	10.42*		2865	-1848**	-3540**	2429*		9.02	-30.0*	-75.85**	6.51
Marina × Tina	2/6	41.08	-4.17	-10.35*	-5		30.66	-2.04	-10.24*	-4.06		7961	-961	-2211*	-8		58.15	-29.9*	-75.49**	-41.90*
Marina × Golubica	2/7	56.38	5.81	-4.63	-0.42		34.34	0.12	-11.59**	-10.43*		9667	354	-1610	-511		92.45	-13.0	-88.62**	-74.78**
Marina × Lela	2/8	29.5	-5.66	-11.69*	3.92		26.71	-2.14	-9.45*	1.48		7700	-231	-1363	1949		71.42	-8.0	-42.31*	11.19
Bc 6121/09 × Fr1E1_4	3/4	12.56	-0.71	0.98	2.96		17.43	-0.48	-3.94	-3.72		5326	-248	-425	1239		17.92	1.2	-6.87	-1.33
Bc 6121/09 × 20812.2.8	3/5	4.78	-0.85	-2.46	3.86		8.96	0.19	-2.66	7.31		2682	-389	-1243	2246*		8.08	4.9	-8.33	5.57
Bc 6121/09 × Tina	3/6	32.79	2.25	2.97	19.23**		25.12	0.81	-3.04	3.53		7239	-42	-453	-175		45.56	-6.6	-19.62	15.25
Bc 6121/09 × Golubica	3/7	43.33	7.48*	3.95	29.77**		30.9	5.07	-2.28	9.31*		8649	978	-147	1235		69.07	-0.5	-43.54*	38.76*
Bc 6121/09 × Lela	3/8	22.46	2.01	2.89	8.9		21.31	0.85	-2.11	-0.28		6119	-170	-463	368		50.7	7.1	5.43	20.39
Fr1E1_4 × 20812.2.8	4/5	1.37	3.94	-3.89	0.45		3.13	-0.86	-8.27*	1.49		1706	581	-556	1270		2.48	13.8	-8.41	-0.03
Fr1E1_4 × Tina	4/6	21.71	-0.64	-6.14	12.10*		18.92	-0.61	-9.01*	-2.23		4985	-350	-1043	899		36.49	-1.2	-23.16	17.23
Fr1E1_4 × Golubica	4/7	18.67	-8.99**	-18.74**	9.06		12.41	-8.64**	-20.54**	-8.74*		4157	-1568*	-2975**	70		22.79	-32.3*	-84.29**	3.54
Fr1E1_4 × Lela	4/8	6.92	-5.34	-10.68*	-2.69		13.76	-1.93	-9.44*	-7.39		4251	-92	-668	164		16.01	-13.1	-23.73	-3.25
20812.2.8 × Tina	5/6	4.98	-9.72**	-18.53**	4.05		5.51	-4.81	-12.67**	3.87		1353	-1478*	-2849**	918		5.29	-18.8	-45.99*	2.78
20812.2.8 × Golubica	5/7	5.68	-14.34**	-27.39**	4.75		6.56	-5.34*	-16.65**	4.92		1781	-1441*	-3526**	1345		2.87	-38.6**	-95.84**	0.36
20812.2.8 × Lela	5/8	5.07	0.47	-8.18	4.15		4.3	-2.24	-9.14*	2.66		1566	-274	-1528	1130		6.18	-9.3	-25.19	3.67
Tina × Golubica	6/7	42.88	-2.05	-12.77*	-3.21		21.875	-7.24**	-17.87**	-12.84**		7249	-183	-1824	-720		61.83	-28.6*	-85.64**	-38.22
Tina × Lela	6/8	34.54	5.02	-1.29	8.96		23.69	1.61	-6.29	-1.55		7997	1947**	1137	2246*		98.08	50.3**	17.94	37.85
Golubica × Lela	7/8	31.67	-3.17	-13.73**	6.08		19	-4.60	-16.00**	-6.24		5161	-1279	-2804**	-590		58.89	-23.0	-68.68**	-1.34
LSD (P<0.05)		9.66					8.18					2108					38.64
LSD (P<0.01)		12.78					10.52					2789					51.13

## Sheet: SCA VRI FDK nat
Table S1. Mean values, specific combining ability (SCA), and heterosis compared to the parental mean (mid parent heterosis = MPH) and to the more resistant parent (best parent heterosis = BPH) for Visual rating index (VRI) and Percentage of Fusarium damaged kernels (FDK) of the F1 crosses under the conditions of natural infection
Cross	Cross code	VRI (%)					FDK (%)
		Mean	SCA	MPH	BPH		Mean	SCA	MPH	BPH
Bc Renata × Marina	1/2	0.791667	-0.3	-0.533333	0.441667		0.11	-0.29	-0.29	0.0433333
Bc Renata × Bc 6121/09	1/3	0.358333	-0.04	0.129167	0.00833333		0.025	0.14	-0.05	-0.0416667
Bc Renata × Fr1E1_4	1/4	0.141667	0.21	-0.133333	-0.208333		0.303333	0.17	0.19	0.236667
Bc Renata × 20812.2.8	1/5	0.075	0.11	-0.125	0.025		0.0633333	0.25	0.01	0.02
Bc Renata × Tina	1/6	0.2	-0.03	-0.545833	-0.15		0.02	-0.31	-0.0541667	-0.0466667
Bc Renata × Golubica	1/7	0.141667	-0.14	-1.05*	-0.208333		0.0633333	-0.51	-0.308333	-0.00333333
Bc Renata × Lela	1/8	0.208333	-0.03	-0.504167	-0.141667		0.0233333	-0.13	-0.0575	-0.0433333
Marina × Bc 6121/09	2/3	1.41667	-0.01	0.2125	1.30833		0.508333	0.12	0.0983333	0.421667
Marina × Fr1E1_4	2/4	0.308333	-0.16	-0.941667	0.108333		0.391667	-0.74*	-0.0516667	0.238333
Marina × 20812.2.8	2/5	0.175	-0.22	-1.00*	0.125		0.185	-0.73*	-0.203333	0.141667
Marina × Tina	2/6	2.44167	0.01	0.720833	1.3		0.503333	0.85**	0.0958333	0.421667
Marina × Golubica	2/7	2.54167	0.75**	0.375	0.508333		1.40167	0.81*	0.70*	0.725
Marina × Lela	2/8	1.10833	0.19	-0.579167	0.0333333		0.695	-0.31	0.280833	0.60*
Bc 6121/09 × Fr1E1_4	3/4	0.0833333	0.41*	-0.0708333	-0.116667		0.62	-0.09	0.5	0.466667
Bc 6121/09 × 20812.2.8	3/5	0.05	0.09	-0.0291667	0		0.156667	0.01	0.0916667	0.113333
Bc 6121/09 × Tina	3/6	0.783333	-0.09	0.158333	0.675		0.0666667	0.06	-0.0175	-0.02
Bc 6121/09 × Golubica	3/7	0.891667	-0.22	-0.179167	0.783333		0.0916667	0.03	-0.29	0.005
Bc 6121/09 × Lela	3/8	0.908333	0.06	0.316667	0.8		0.228333	0.36	0.1375	0.141667
Fr1E1_4 × 20812.2.8	4/5	0.0583333	-0.06	-0.0666667	0.00833333		0.0416667	0.27	-0.0566667	-0.00166667
Fr1E1_4 × Tina	4/6	0.591667	0.21	-0.0791667	0.391667		0.401667	0.12	0.284167	0.248333
Fr1E1_4 × Golubica	4/7	0.2	-0.28	-0.916667	0		0.0683333	-0.41	-0.346667	-0.085
Fr1E1_4 × Lela	4/8	0.433333	-0.17	-0.204167	0.233333		0.0233333	0.13	-0.100833	-0.13
20812.2.8 × Tina	5/6	0.166667	-0.01	-0.429167	0.116667		0.0416667	-0.17	-0.0208333	-0.00166667
20812.2.8 × Golubica	5/7	0.125	-0.16	-0.916667	0.075		0.0416667	-0.35	-0.318333	-0.00166667
20812.2.8 × Lela	5/8	0.0833333	0.08	-0.479167	0.0333333		0.135	-0.08	0.0658333	0.0916667
Tina × Golubica	6/7	0.6	-0.19	-0.99*	-0.541667		0.101667	-0.55	-0.2775	0.02
Tina × Lela	6/8	0.583333	0.21	-0.53	-0.491667		0.351667	-0.26	0.263333	0.256667
Golubica × Lela	7/8	0.483333	-0.21	-1.07*	-0.591667		0.0916667	-0.5	-0.294167	-0.00333333
LSD (P<0.05)		0.948197					0.534956
LSD (P<0.01)		1.25					0.71
