# Supplementary material for: Diallel Analysis of Wheat Resistance to Fusarium Head Blight and Mycotoxin Accumulation under Conditions of Artificial Inoculation and Natural Infection
Source: Plants (Basel). 2024 Apr 3;13(7):1022. doi: 10.3390/plants13071022 (PMC11013806; doi:10.3390/plants13071022)
Supplement: Supplementary file 1 [file plants-13-01022-s001.zip › Table S2.xlsx]

## Sheet: List1
Table S2. Mean values of grain yield and test weight under natural infection (NAT) and artificial inoculation (ART) and grain yield and test weight loss under ART relative to NAT in actual units and in percentages relative to NAT (%)
Genotype	Cross code	Grain yield (kg plot-1)		Grain yield loss			Test weight (kg hL-1)		Test weight loss
		NAT	ART	kg plot-1	%		NAT	ART	kg hL-1	%
Bc Renata	P1	0.478489	0.32407	0.154419	32.2721		80.6333	73.55	7.08333	8.78462
Bc Renata × Marina	1/2	0.56018	0.406378	0.153802	27.4558		78.5167	66.35	12.1667	15.4956
Bc Renata × Bc 6121/09	1/3	0.55781	0.442052	0.115758	20.7523		80.0167	74.0833	5.93333	7.41512
Bc Renata × Fr1E1_4	1/4	0.558535	0.465494	0.093041	16.658		79.4833	74.3833	5.1	6.41644
Bc Renata × 20812.2.8	1/5	0.542377	0.437653	0.104724	19.3083		81.0333	77.2	3.83333	4.73056
Bc Renata × Tina	1/6	0.610069	0.432819	0.17725	29.0541		80.3	75.5167	4.78333	5.95683
Bc Renata × Golubica	1/7	0.514651	0.43173	0.0829212	16.1121		81.5	77.0167	4.48333	5.50102
Bc Renata × Lela	1/8	0.548258	0.449426	0.0988316	18.0265		82.1667	80.0667	2.1	2.55578
Marina	P2	0.34027	0.181559	0.158711	46.6426		75.1167	60.2333	14.8833	19.8136
Marina × Bc 6121/09	2/3	0.434654	0.288431	0.146223	33.6413		76.4167	61.6667	14.75	19.3021
Marina × Fr1E1_4	2/4	0.479216	0.337343	0.141873	29.6052		76.2333	67.5667	8.66667	11.3686
Marina × 20812.2.8	2/5	0.472546	0.41309	0.0594563	12.5821		79.3167	75.8833	3.43333	4.32864
Marina × Tina	2/6	0.453635	0.284266	0.169369	37.336		76.5	65.35	11.15	14.5752
Marina × Golubica	2/7	0.400112	0.209942	0.190169	47.5291		78.7667	61.5333	17.2333	21.879
Marina × Lela	2/8	0.428317	0.292169	0.136148	31.7868		79.4833	68.45	11.0333	13.8813
Bc 6121/09	P3	0.441665	0.342405	0.0992602	22.4741		74.75	66.3	8.45	11.3043
Bc 6121/09 × Fr1E1_4	3/4	0.504484	0.379943	0.124541	24.6868		78.1667	70.6	7.56667	9.68017
Bc 6121/09 × 20812.2.8	3/5	0.465364	0.40087	0.0644935	13.8587		79.8667	77.4667	2.4	3.00501
Bc 6121/09 × Tina	3/6	0.493624	0.333754	0.15987	32.387		77.25	67.85	9.4	12.1683
Bc 6121/09 × Golubica	3/7	0.443511	0.258566	0.184945	41.7002		79.05	65.4167	13.6333	17.2465
Bc 6121/09 × Lela	3/8	0.470634	0.364636	0.105997	22.5222		80.2167	73.1333	7.08333	8.83025
Fr1E1_4	P4	0.42572	0.335398	0.090321	21.2161		77.4333	70.8167	6.61667	8.54498
Fr1E1_4 × 20812.2.8	4/5	0.451539	0.423275	0.0282639	6.25947		80.65	78	2.65	3.2858
Fr1E1_4 × Tina	4/6	0.405092	0.361702	0.04339	10.7111		76.35	69.6	6.75	8.84086
Fr1E1_4 × Golubica	4/7	0.46973	0.375978	0.0937519	19.9587		80.6167	73.7667	6.85	8.497
Fr1E1_4 × Lela	4/8	0.487207	0.382621	0.104586	21.4664		81.6167	76.5333	5.08333	6.2283
20812.2.8	P5	0.351921	0.344114	0.00780651	2.21826		79.9667	79.2	0.766667	0.958733
20812.2.8 × Tina	5/6	0.463925	0.391743	0.0721829	15.5592		80.2667	75.4833	4.78333	5.9593
20812.2.8 × Golubica	5/7	0.446904	0.365746	0.0811586	18.1602		82.4333	79.2	3.23333	3.92236
20812.2.8 × Lela	5/8	0.460301	0.38218	0.0781218	16.9719		82.4667	79.0833	3.38333	4.10267
Tina	P6	0.432333	0.215962	0.216371	50.0473		76.0167	65.575	10.4417	13.736
Tina × Golubica	6/7	0.443582	0.250156	0.193425	43.6053		79.7333	67.0167	12.7167	15.949
Tina × Lela	6/8	0.487533	0.229979	0.257554	52.828		80.7667	66.9667	13.8	17.0863
Golubica	P7	0.346452	0.156874	0.189578	54.72		77.7	57.9833	19.7167	25.3754
Golubica × Lela	7/8	0.417613	0.228914	0.188699	45.1851		81.7833	69.3833	12.4	15.162
Lela	P8	0.347619	0.18589	0.161729	46.5248		81.8	67.8	14	17.1149
Mean		0.462108	0.336309	0.125798	27.2228		79.2884	71.0007	8.28773	10.4526
LSD (0.05)		0.0284541					3.29813
LSD (0.01)		0.0560876					4.3488
